# Supplementary material for: Passion Fruit Chlorotic Mottle Virus: Molecular Characterization of a New Divergent Geminivirus in Brazil
Source: Viruses. 2018 Apr 2;10(4):169. doi: 10.3390/v10040169 (PMC5923463; doi:10.3390/v10040169)
Supplement: Supplementary file 1 [file viruses-10-00169-s001.zip › Supplementary data 1.xls]

## Sheet: Pairwise identity - genome
	KR131749 Mulberry crinkleassociated virus	JQ920490 Citrus chlorotic dwarf associated virus	MG452759 Camelia chlorotic dwarf associated virus	[MG696802] Passion fruit chlorotic mottle virus	DQ458791 Chickpea chlorotic dwarf virus	KJ437671 Axonopus compressus streak virus	AF003952 Maize streak virus	EF536860 Wheat dwarf virus	FM877473 African cassava mosaic virus	JF502373 Cotton leaf curl Burewala virus	FJ665283 Bean golden mosaic virus	KC706535 Sida micrantha mosaic virus	X84735 Tomato pseudocurly top virus	KX618694 Grapevine geminivirus A	MG001958 Juncus maritimus associated virus	KM386645 Apple geminivirus	MG001959 Polygala garcinii associated virus	KC108902 Turnip curly top virus	GU456685 Turnip curly top virus	KT388088 Turnip leaf roll virus	KT388086 Turnip leaf roll virus	KP410285 Beet curly top Iran virus	HQ443515 Spinach curly top Arizona virus	MG001960 Exomis microphylla associated virus	AF379637 Beet curly top virus	EU921828 Pepper yellow dwarf virus	U49907 Horseradish curly top virus	GU734126 Spinach severe curly top virus	JX094280 French bean severe leaf curl virus	KT214386 Euphorbia caput medusae latent virus	KT214373 Alfalfa leaf curl virus	MG001961 Limeum africanum associated virus	KT214389 Plantago lanceolata latent virus	MF072688 Tomato geminivirus	KF147918 Grapevine redblotch associated virus	JX559642 Grapevine geminivirus	MF185002 Wild vitis virus 1	MF18500 Wild vitis virus 1	FJ665634 Eragrostis curvula streak virus	FJ665630 Eragrostis curvula streak virus
KR131749 Mulberry crinkleassociated virus	100.001
JQ920490 Citrus chlorotic dwarf associated virus	60.901	100.001
MG452759 Camelia chlorotic dwarf associated virus	59.701	62.901	100.001
[MG696802] Passion fruit chlorotic mottle virus	60.301	61.801	61.801	100.001
DQ458791 Chickpea chlorotic dwarf virus	59.601	60.101	60.001	60.801	100.001
KJ437671 Axonopus compressus streak virus	57.401	58.601	58.801	59.501	60.101	100.001
AF003952 Maize streak virus	56.501	58.401	57.801	60.701	59.401	60.901	100.001
EF536860 Wheat dwarf virus	59.401	60.101	59.901	60.601	60.401	59.201	58.801	100.001
FM877473 African cassava mosaic virus	58.801	58.201	59.501	60.301	60.201	57.801	54.501	57.601	100.001
JF502373 Cotton leaf curl Burewala virus	56.501	60.301	58.701	59.001	57.501	55.101	56.301	56.901	73.701	100.001
FJ665283 Bean golden mosaic virus	58.901	59.101	60.101	59.201	57.801	55.101	57.601	59.401	67.801	68.401	100.001
KC706535 Sida micrantha mosaic virus	55.701	58.301	59.301	58.201	56.801	56.801	56.901	57.301	67.801	68.901	77.001	100.001
X84735 Tomato pseudocurly top virus	56.301	58.301	59.401	58.101	58.801	57.301	59.401	60.101	64.101	64.401	64.801	65.801	100.001
KX618694 Grapevine geminivirus A	58.201	58.301	59.401	58.101	58.601	56.001	57.301	56.801	62.601	62.501	61.401	62.601	62.501	100.001
MG001958 Juncus maritimus associated virus	57.301	59.601	59.301	59.101	57.001	59.001	56.601	55.401	64.601	64.601	65.301	63.201	65.201	66.501	100.001
KM386645 Apple geminivirus	58.401	57.801	57.801	58.801	58.601	56.701	59.001	57.501	61.601	63.501	62.201	63.901	62.701	63.301	63.701	100.001
MG001959 Polygala garcinii associated virus	56.901	61.001	60.301	59.801	58.901	56.201	55.301	57.001	64.301	65.801	64.301	62.401	61.301	60.201	63.501	64.301	100.001
KC108902 Turnip curly top virus	57.601	58.301	60.001	58.601	58.701	57.101	57.001	58.001	62.101	61.901	61.301	62.401	62.501	61.001	60.101	59.401	61.101	100.001
GU456685 Turnip curly top virus	56.601	60.101	59.701	59.801	58.901	56.901	57.301	59.001	62.401	60.601	64.601	62.101	62.301	61.501	60.601	60.501	61.801	89.901	100.001
KT388088 Turnip leaf roll virus	56.801	60.501	60.601	59.501	59.001	57.701	56.701	58.101	62.001	62.301	63.101	62.201	63.201	61.301	66.201	60.501	61.801	72.201	75.101	100.001
KT388086 Turnip leaf roll virus	57.201	59.201	58.801	59.101	58.501	57.101	56.701	59.001	62.101	61.601	62.801	62.001	62.101	59.401	61.101	60.001	61.001	79.001	77.601	83.801	100.001
KP410285 Beet curly top Iran virus	58.801	61.501	61.301	59.801	58.801	56.101	57.501	58.801	57.101	56.901	60.501	58.601	55.701	58.401	58.401	57.301	57.301	58.101	58.801	58.101	59.401	100.001
HQ443515 Spinach curly top Arizona virus	58.401	61.401	59.301	60.601	56.501	57.301	57.101	58.101	57.601	56.701	57.101	56.501	58.801	56.801	56.901	57.701	57.201	61.501	59.301	60.301	60.701	77.501	100.001
MG001960 Exomis microphylla associated virus	58.601	59.501	59.201	59.501	59.801	56.101	58.101	58.201	57.001	58.301	56.901	55.801	57.501	58.101	59.301	56.401	56.901	59.901	59.201	58.901	60.101	72.501	72.401	100.001
AF379637 Beet curly top virus	57.801	57.501	58.401	57.901	59.401	56.401	56.801	59.901	63.001	63.701	63.601	64.201	64.601	62.301	64.401	62.201	62.101	64.601	65.501	64.101	65.901	64.801	68.101	64.001	100.001
EU921828 Pepper yellow dwarf virus	59.801	57.901	58.801	58.101	58.601	57.101	57.001	58.601	61.601	62.501	63.601	63.101	62.501	61.601	64.101	60.001	59.501	64.001	64.101	62.901	64.201	65.201	66.401	63.901	79.501	100.001
U49907 Horseradish curly top virus	57.301	60.001	57.201	56.801	61.801	56.901	57.301	59.001	59.801	60.101	62.301	60.801	58.701	59.101	60.101	58.901	59.601	61.001	59.501	61.601	62.401	64.701	67.501	65.301	70.501	68.301	100.001
GU734126 Spinach severe curly top virus	57.701	59.001	57.101	57.701	58.401	56.801	55.701	59.901	59.001	60.701	60.901	60.501	59.001	59.601	59.301	58.401	60.601	59.601	59.701	60.701	59.601	65.501	69.101	63.201	67.801	66.601	72.701	100.001
JX094280 French bean severe leaf curl virus	60.501	60.001	60.001	59.901	58.201	57.601	58.601	55.101	58.201	58.201	58.201	56.101	58.301	57.501	57.301	59.001	57.201	58.101	58.601	59.201	59.601	60.101	59.001	57.701	59.301	59.101	56.201	58.901	100.001
KT214386 Euphorbia caput medusae latent virus	59.001	60.201	59.901	61.001	56.601	56.401	58.001	56.701	59.001	57.601	57.301	58.701	58.001	57.001	57.801	59.301	56.601	57.801	59.701	57.801	60.001	57.901	56.901	58.201	59.101	58.301	59.601	59.401	71.401	100.001
KT214373 Alfalfa leaf curl virus	59.901	60.301	59.101	60.401	59.301	57.201	57.101	55.901	57.201	57.701	59.201	56.701	57.501	57.101	56.801	59.501	57.901	58.801	58.001	57.201	58.101	59.001	57.901	58.101	56.901	60.001	59.401	57.501	70.901	71.301	100.001
MG001961 Limeum africanum associated virus	58.301	60.401	58.601	58.501	59.501	56.701	56.201	57.701	58.501	57.601	58.001	56.101	58.601	58.501	57.901	57.701	57.801	59.701	59.101	58.701	59.201	64.901	63.001	63.101	63.101	62.301	64.701	63.501	64.701	66.901	64.501	100.001
KT214389 Plantago lanceolata latent virus	59.501	60.101	59.901	60.501	58.101	56.301	57.301	56.801	57.201	57.901	59.601	58.101	60.101	56.601	59.201	56.801	57.001	59.401	60.601	59.601	59.801	59.801	60.401	59.501	59.601	60.701	57.501	59.201	63.401	66.301	63.501	65.201	100.001
MF072688 Tomato associated geminivirus 1	57.801	59.901	60.501	59.801	58.301	58.401	56.901	60.201	56.901	57.701	57.501	57.301	58.401	57.901	58.901	57.701	57.301	58.601	58.501	60.201	59.401	60.201	59.901	57.701	58.901	57.601	59.001	59.301	63.001	61.701	61.701	64.601	61.401	100.001
KF147918 Grapevine redblotch associated virus	58.201	59.601	58.201	58.801	57.101	58.101	58.401	57.001	58.901	60.001	59.801	58.501	58.601	57.801	56.701	58.901	59.601	59.101	57.401	58.901	58.801	58.801	58.201	57.801	59.101	58.201	59.601	58.101	59.901	60.601	61.001	60.601	59.101	60.301	100.001
JX559642 Grapevine geminivirus	57.401	59.101	58.701	58.401	58.901	58.401	57.601	56.801	58.001	61.001	57.401	57.901	56.801	57.001	58.401	57.901	59.501	57.801	58.201	58.301	57.701	59.301	59.201	58.201	58.301	58.601	58.201	59.101	59.501	61.601	59.801	58.401	60.401	60.701	91.401	100.001
MF185002 Wild vitis virus 1	56.801	59.001	59.101	57.801	59.501	55.901	57.401	58.701	59.101	59.401	59.601	57.201	57.601	56.701	57.201	57.301	59.001	58.601	58.201	58.601	57.701	59.701	60.701	58.701	58.401	58.001	59.001	58.001	58.201	59.301	60.501	59.401	59.101	60.401	67.901	67.901	100.001
MF18500 Wild vitis virus 1	57.801	57.601	58.801	58.301	59.801	57.501	57.301	59.801	59.201	59.201	61.601	57.701	58.201	56.601	58.601	58.201	60.401	58.701	57.501	58.901	57.301	59.901	60.301	59.001	56.701	57.701	58.901	57.401	59.201	59.401	59.601	57.401	59.501	60.101	68.801	68.401	95.101	100.001
FJ665634 Eragrostis curvula streak virus	56.801	60.501	58.101	57.401	58.101	58.901	54.501	59.201	57.901	57.101	58.401	57.801	58.201	57.201	55.701	58.001	56.601	57.201	57.401	58.401	57.201	56.401	56.001	57.001	56.201	57.701	57.701	56.001	56.601	57.401	55.601	57.901	57.001	55.801	56.301	58.201	56.601	55.901	100.001
FJ665630 Eragrostis curvula streak virus	56.401	58.001	58.401	57.001	57.701	57.801	56.501	58.301	58.301	57.501	58.301	59.501	58.301	57.901	57.201	57.701	56.701	58.701	58.501	58.701	58.201	57.501	57.501	57.201	57.401	58.201	57.501	57.101	56.601	57.201	56.401	57.401	57.301	58.601	57.601	56.701	56.801	58.101	91.601	100.001

## Sheet: Pairwise identity - CP
	AF003952 Maize streak virus	KJ437671 Axonopus compressus streak virus	EF536860 Wheat dwarf virus	FJ665630 Eragrostis curvula streak virus	FJ665634 Eragrostis curvula streak virus	DQ458791 Chickpea chlorotic dwarf virus	X84735 Tomato pseudocurly top virus	MF072688 Tomato geminivirus	AF379637 Beet curly top virus	EU921828 Pepper yellow dwarf virus	U49907 Horseradish curly top virus	GU734126 Spinach severe curly top virus	HQ443515 Spinach curly top Arizona virus	KP410285 Beet curly top Iran virus	MG001960 Exomis microphylla associated virus	MG001961 Limeum africanum associated virus	GU456685 Turnip curly top virus	KC108902 Turnip curly top virus	KT388086 Turnip leaf roll virus	KT388088 Turnip leaf roll virus	MF185006 Wild vitis virus 1	MF185002 Wild vitis virus 1	JX559642 Grapevine geminivirus	KF147918 Grapevine redblotch associated virus	FJ665283 Bean golden mosaic virus	KC706535 Sida micrantha mosaic virus	JF502373 Cotton leaf curl Burewala virus	FM877473 African cassava mosaic virus	MG001959 Polygala garcinii associated virus	JQ920490 Citrus chlorotic dwarf associated virus	MG452759 Camelia chlorotic dwarf associated virus	[MG696802] Passion fruit chlorotic mottle virus	KR131749 Mulberry crinkle associated virus	KM386645 Apple geminivirus	KX618694 grapevine geminivirus A	MG001958 Juncus maritimus associated virus	JX094280 French bean severe leaf curl virus	KT214373 Alfalfa leaf curl virus	KT214386 Euphorbia caputmedusae latent virus	KT214389 Plantago lanceolata latent virus
AF003952 Maize streak virus	100.001
KJ437671 Axonopus compressus streak virus	39.001	100.001
EF536860 Wheat dwarf virus	34.901	35.401	100.001
FJ665630 Eragrostis curvula streak virus	33.601	35.101	44.801	100.001
FJ665634 Eragrostis curvula streak virus	33.601	34.801	44.401	98.401	100.001
DQ458791 Chickpea chlorotic dwarf virus	36.301	33.601	36.301	35.301	35.301	100.001
X84735 Tomato pseudocurly top virus	27.001	22.501	25.601	28.401	28.001	23.501	100.001
MF072688 Tomato associated geminivirus 1	21.801	26.501	24.101	23.101	23.101	24.801	31.201	100.001
AF379637 Beet curly top virus	28.201	23.601	24.201	27.301	27.301	28.801	23.001	25.901	100.001
EU921828 Pepper yellow dwarf virus	27.901	24.001	27.601	26.901	26.901	29.201	23.701	26.701	93.301	100.001
U49907 Horseradish curly top virus	26.201	21.801	28.601	28.501	28.501	29.201	24.301	22.601	81.001	83.801	100.001
GU734126 Spinach severe curly top virus	24.601	22.901	28.601	25.101	22.701	27.601	24.201	28.501	81.501	82.301	77.001	100.001
HQ443515 Spinach curly top Arizona virus	27.701	21.601	28.801	25.501	25.501	30.801	23.501	27.101	84.801	84.401	81.501	86.001	100.001
KP410285 Beet curly top Iran virus	25.301	21.901	26.301	25.801	25.801	29.601	22.601	26.301	78.501	78.101	75.601	81.901	84.001	100.001
MG001960 Exomis microphylla associated virus	24.901	21.001	27.401	28.201	28.201	29.701	24.801	24.801	72.901	74.501	72.801	78.601	83.101	80.001	100.001
MG001961 Limeum africanum associated virus	25.101	25.001	30.201	27.601	27.501	27.401	26.701	24.801	71.101	70.301	69.401	74.501	76.501	75.001	77.001	100.001
GU456685 Turnip curly top virus	27.501	27.501	23.501	26.901	29.101	24.701	28.101	27.001	41.401	39.801	43.601	44.501	45.401	41.101	43.301	44.001	100.001
KC108902 Turnip curly top virus	27.501	28.101	23.501	27.301	28.701	25.501	28.101	27.901	41.401	39.801	43.601	44.501	45.401	41.101	43.301	44.901	98.601	100.001
KT388086 Turnip leaf roll virus	27.501	26.101	26.401	26.901	26.501	27.201	23.601	29.101	42.401	40.801	40.101	42.401	43.301	40.201	40.801	42.801	79.101	80.601	100.001
KT388088 Turnip leaf roll virus	28.301	26.501	28.501	26.501	27.901	26.001	24.101	28.301	41.001	40.601	43.001	42.901	42.401	39.601	41.601	42.801	77.201	77.201	95.601	100.001
MF185006 Wild vitis virus 1	20.901	22.101	22.801	26.301	26.801	23.001	18.601	21.901	23.101	22.701	21.801	21.401	21.501	23.301	21.801	16.701	25.701	25.701	25.801	24.901	100.001
MF185002 Wild vitis virus 1	20.901	22.101	22.801	26.301	26.801	23.001	18.601	21.901	23.101	22.701	21.801	21.401	21.501	23.301	21.801	16.701	25.701	25.701	25.801	24.901	100.001	100.001
JX559642 Grapevine geminivirus	22.101	24.901	25.301	25.901	26.401	21.701	23.301	26.401	23.301	23.701	25.101	23.801	24.301	23.701	24.701	21.901	27.001	27.001	24.201	23.601	78.001	78.001	100.001
KF147918 Grapevine redblotch associated virus	24.801	24.401	24.101	25.601	26.101	23.301	20.001	24.901	22.701	23.101	22.701	23.301	23.701	20.601	23.201	20.101	25.501	25.501	25.501	24.101	79.401	79.401	96.401	100.001
FJ665283 Bean golden mosaic virus	21.101	19.701	22.201	21.001	21.001	20.301	20.501	25.201	25.001	25.001	25.101	26.301	24.901	26.501	26.701	25.801	20.701	21.201	22.701	20.101	24.801	24.801	22.601	22.201	100.001
KC706535 Sida micrantha mosaic virus	20.701	18.501	20.701	22.201	22.601	21.801	23.901	22.301	29.101	29.101	28.101	26.401	28.701	26.801	26.701	27.001	20.001	19.301	22.401	19.701	24.501	24.501	23.101	24.101	92.801	100.001
JF502373 Cotton leaf curl Burewala virus	19.301	23.201	18.601	20.401	20.601	22.501	22.601	22.601	23.601	23.301	23.201	26.301	27.301	25.901	25.801	26.101	23.701	23.701	20.701	21.501	25.001	25.001	23.301	24.101	74.501	74.901	100.001
FM877473 African cassava mosaic virus	19.901	20.201	19.501	21.101	21.101	23.901	24.201	20.601	28.101	28.301	27.901	26.101	26.601	26.601	27.201	31.201	25.101	21.301	20.301	20.201	25.901	25.901	25.001	24.101	69.701	70.901	74.201	100.001
MG001959 Polygala garcinii associated virus	22.201	24.101	21.201	21.901	22.301	21.101	22.601	22.801	24.001	23.201	24.201	24.901	25.501	22.701	24.401	19.401	21.201	19.901	21.201	20.601	28.501	28.501	26.901	25.001	46.201	46.501	44.601	45.601	100.001
JQ920490 Citrus chlorotic dwarf associated virus	21.601	20.701	16.201	17.401	16.601	18.901	21.301	20.501	24.301	22.101	22.601	24.401	23.301	22.301	21.101	22.201	23.801	23.301	22.701	20.001	22.301	22.301	20.601	18.501	31.401	31.101	28.601	31.801	32.901	100.001
MG452759 Camelia chlorotic dwarf associated virus	22.201	20.701	19.401	20.901	20.901	20.901	26.801	23.301	25.501	19.701	21.001	26.001	21.501	26.201	22.401	20.501	21.901	21.501	20.701	21.001	22.101	22.101	21.401	20.901	28.501	29.301	26.701	31.801	37.801	58.801	100.001
[MG696802] Passion fruit chlorotic mottle virus	22.601	23.001	19.701	17.701	18.101	23.901	21.001	21.701	23.101	28.401	24.701	25.201	23.301	27.601	26.501	22.301	21.101	22.801	23.901	24.701	22.201	22.201	21.901	21.801	27.501	27.501	26.201	28.701	33.201	56.101	56.301	100.001
KR131749 Mulberry crinkle associated virus	22.901	23.901	22.501	21.401	21.401	23.701	22.801	21.101	29.601	29.301	27.101	27.901	28.201	28.701	29.201	25.201	24.201	23.601	22.901	23.301	25.101	25.101	26.101	26.501	29.201	28.801	28.501	29.801	31.801	37.601	39.701	35.601	100.001
KM386645 Apple geminivirus	20.501	21.901	19.501	19.301	18.901	23.101	19.301	20.601	13.901	18.601	17.901	20.001	15.201	18.801	20.901	17.201	25.501	23.601	18.001	20.901	22.001	22.001	24.501	23.901	16.801	19.101	17.801	17.201	19.101	20.801	21.301	21.401	20.801	100.001
KX618694 grapevine geminivirus A	21.301	24.501	18.801	21.301	20.901	26.501	22.301	22.201	23.501	24.401	23.001	22.301	21.401	25.801	25.001	21.601	26.601	27.001	24.401	24.001	24.801	24.801	24.001	24.601	19.001	18.801	21.701	20.901	23.001	23.401	23.101	21.001	26.901	48.201	100.001
MG001958 Juncus maritimus associated virus	17.801	23.401	18.701	22.901	22.501	25.301	21.801	22.101	20.301	23.301	24.801	19.201	19.701	23.401	22.801	22.801	23.901	27.801	23.901	24.301	24.401	24.401	20.901	23.101	16.901	18.401	21.201	21.801	19.301	22.201	21.901	23.001	28.801	47.801	57.001	100.001
JX094280 French bean severe leaf curl virus	24.101	26.201	25.001	26.301	25.701	23.001	21.201	20.701	25.401	25.901	23.501	23.001	24.201	24.301	22.301	22.501	23.501	23.101	22.801	23.801	20.701	20.701	19.201	21.801	25.701	23.801	20.201	24.301	22.701	24.401	22.601	22.701	23.601	22.201	23.101	24.701	100.001
KT214373 Alfalfa leaf curl virus	21.801	22.801	23.601	25.701	25.201	22.901	22.501	21.001	24.901	23.501	22.101	20.201	21.601	23.601	22.201	24.401	24.701	25.101	25.801	23.401	23.701	23.701	21.101	24.401	23.301	23.901	19.701	24.401	29.701	24.801	23.401	24.001	26.001	23.301	23.101	24.901	78.101	100.001
KT214386 Euphorbia caputmedusae latent virus	22.901	24.301	23.501	23.901	24.201	24.801	22.401	18.401	23.701	24.401	24.401	24.201	22.401	23.701	21.701	22.701	22.401	22.401	23.601	24.701	18.801	18.801	19.501	20.401	24.101	23.201	20.201	23.301	25.901	26.001	22.901	23.701	22.501	23.701	23.201	23.001	72.301	74.801	100.001
KT214389 Plantago lanceolata latent virus	23.801	23.801	24.301	26.101	26.101	23.601	23.001	22.301	25.001	24.901	23.701	24.001	24.001	22.701	24.901	23.101	27.401	27.601	22.101	20.801	24.701	24.701	23.701	24.401	20.701	20.701	22.901	22.001	24.601	25.001	22.801	24.101	22.301	23.601	24.301	21.901	48.001	47.001	53.201	100.001

## Sheet: Pairwise identity - Rep
	MF185006 Wild vitis virus 1	MF185002 Wild vitis virus 1	JX559642 Grapevine geminivirus	KF147918 Grapevine redblotch associated virus	MF072688 Tomato geminivirus	JX094280 French bean severe leaf curl virus	KT214386 Euphorbia caputmedusae latent virus	MG001961 Limeum africanum associated virus	KT214373 Alfalfa leaf curl virus	KT214389 Plantago lanceolata latent virus	FJ665630 Eragrostis curvula streak virus	FJ665634 Eragrostis curvula streak virus	U49907 Horseradish curly top virus	GU734126 Spinach severe curly top virus	X84735 Tomato pseudocurly top virus	FJ665283 Bean golden mosaic virus	KC706535 Sida micrantha mosaic virus	KM386645 Apple geminivirus	MG001959 Polygala garcinii associated virus	JF502373 Cotton leaf curl Burewala virus	FM877473 African cassava mosaic virus	KX618694 grapevine geminivirus A	MG001958 Juncus maritimus associated virus	GU456685 Turnip curly top virus	KC108902 Turnip curly top virus	KT388086 Turnip leaf roll virus	KT388088 Turnip leaf roll virus	AF379637 Beet curly top virus	EU921828 Pepper yellow dwarf virus	AF003952 Maize streak virus	DQ458791 Chickpea chlorotic dwarf virus	EF536860 Wheat dwarf virus	KJ437671 Axonopus compressus streak virus	HQ443515 Spinach curly top Arizona virus	KP410285 Beet curly top Iran virus	MG001960 Exomis microphylla associated virus	JQ920490 Citrus chlorotic dwarf associated virus	[MG696802] Passion fruit chlorotic mottle virus	MG452759 Camelia chlorotic dwarf associated virus	KR131749 Mulberry crinkleassociated virus
MF185006 Wild vitis virus 1	100.001
MF185002 Wild vitis virus 1	96.301	100.001
JX559642 Grapevine geminivirus	68.401	67.201	100.001
KF147918 Grapevine redblotch associated virus	69.701	67.501	90.501	100.001
MF072688 Tomato associated geminivirus 1	47.201	46.601	43.401	43.401	100.001
JX094280 French bean severe leaf curl virus	44.301	44.001	43.501	43.801	66.201	100.001
KT214386 Euphorbia caputmedusae latent virus	45.301	45.001	43.701	44.301	69.701	79.701	100.001
MG001961 Limeum africanum associated virus	46.901	46.901	43.701	45.501	65.401	75.201	76.401	100.001
KT214373 Alfalfa leaf curl virus	44.501	44.501	45.201	44.801	68.701	75.001	76.901	70.901	100.001
KT214389 Plantago lanceolata latent virus	43.501	42.501	44.301	45.401	62.401	69.101	73.001	65.801	68.401	100.001
FJ665630 Eragrostis curvula streak virus	37.501	38.501	38.201	38.401	38.701	38.901	39.401	39.901	42.501	41.901	100.001
FJ665634 Eragrostis curvula streak virus	37.001	37.901	39.201	37.801	39.001	38.901	39.801	39.601	42.201	42.201	91.001	100.001
U49907 Horseradish curly top virus	36.001	37.301	32.801	33.801	38.801	41.601	41.201	39.201	41.901	39.601	44.601	45.601	100.001
GU734126 Spinach severe curly top virus	43.401	42.701	39.601	40.201	41.501	42.201	44.301	41.801	45.001	39.601	45.801	47.001	79.101	100.001
X84735 Tomato pseudocurly top virus	40.101	39.801	39.301	40.101	38.301	38.701	39.501	40.201	38.601	36.401	45.201	45.201	59.501	59.101	100.001
FJ665283 Bean golden mosaic virus	37.001	36.401	36.601	37.101	38.101	38.301	39.601	41.701	39.201	37.601	43.601	43.601	59.101	59.101	75.401	100.001
KC706535 Sida micrantha mosaic virus	36.101	36.101	36.501	38.001	36.801	36.501	37.201	39.401	37.101	36.201	42.001	41.701	59.501	56.701	76.101	80.101	100.001
KM386645 Apple geminivirus	38.201	37.901	35.001	35.101	39.901	40.401	39.801	41.101	40.301	38.601	46.001	45.101	52.201	49.601	63.401	58.801	58.701	100.001
MG001959 Polygala garcinii associated virus	37.801	37.501	35.501	36.101	36.201	37.801	41.401	39.201	38.101	37.601	40.301	40.301	49.101	51.001	61.701	60.401	61.701	67.201	100.001
JF502373 Cotton leaf curl Burewala virus	39.501	39.501	37.501	38.001	38.301	37.701	40.701	38.001	39.401	37.501	41.401	41.901	52.001	52.101	69.601	66.601	67.301	68.401	68.801	100.001
FM877473 African cassava mosaic virus	40.901	41.001	38.501	39.401	36.301	37.901	39.401	40.201	41.201	37.201	44.301	44.001	51.601	52.401	64.801	63.101	64.701	64.001	64.501	78.501	100.001
KX618694 grapevine geminivirus A	37.501	38.101	38.001	38.801	34.401	36.101	35.101	36.001	36.201	34.001	44.701	45.301	49.401	52.801	59.901	58.501	60.001	60.301	58.001	62.401	61.501	100.001
MG001958 Juncus maritimus associated virus	37.801	36.901	38.201	39.301	36.001	39.001	39.401	37.601	38.101	36.001	46.301	45.701	54.101	55.301	68.801	67.001	65.001	59.601	62.301	68.001	63.401	61.001	100.001
GU456685 Turnip curly top virus	40.201	39.801	36.201	37.101	37.901	36.501	39.601	40.001	40.101	38.501	42.101	40.601	49.301	49.101	62.401	57.901	59.901	54.701	53.201	55.901	58.801	56.701	55.801	100.001
KC108902 Turnip curly top virus	40.801	40.801	36.501	37.701	38.801	37.201	39.601	39.701	40.101	38.501	40.901	39.801	49.001	48.501	60.601	56.701	59.101	53.901	52.701	55.601	57.301	55.301	54.701	93.301	100.001
KT388086 Turnip leaf roll virus	39.201	38.301	38.301	38.701	37.501	35.801	38.201	39.601	38.301	37.901	40.901	40.901	52.901	53.201	65.201	62.601	63.601	56.201	54.401	58.301	59.501	55.301	57.801	76.301	75.201	100.001
KT388088 Turnip leaf roll virus	38.601	37.701	39.301	38.801	42.701	39.401	41.701	40.401	41.001	38.401	41.601	42.201	52.801	54.501	62.001	59.301	59.901	54.301	54.901	60.301	57.201	56.501	63.701	68.101	65.701	74.901	100.001
AF379637 Beet curly top virus	39.901	39.301	38.301	39.101	37.001	37.501	39.901	40.001	38.001	36.201	41.901	42.701	55.801	55.501	71.001	63.501	67.301	57.301	56.601	65.601	60.201	57.901	63.801	61.901	62.501	64.401	63.601	100.001
EU921828 Pepper yellow dwarf virus	41.601	41.001	40.301	41.401	36.301	36.201	36.801	39.101	37.801	37.401	43.001	42.401	56.401	55.201	64.701	62.601	62.301	55.001	53.201	58.001	57.301	56.501	59.301	65.301	65.501	65.501	59.401	66.201	100.001
AF003952 Maize streak virus	35.801	36.201	39.001	38.901	37.501	39.001	39.901	38.501	43.501	38.301	30.601	30.601	32.801	35.301	34.901	29.901	29.701	34.201	31.101	33.801	34.501	32.501	31.201	32.501	33.001	32.701	35.501	32.101	33.801	100.001
DQ458791 Chickpea chlorotic dwarf virus	41.101	39.201	38.601	39.601	40.001	43.601	44.901	42.501	45.001	44.301	34.501	34.501	36.601	37.601	38.101	34.801	35.601	34.901	35.201	35.001	34.801	34.101	34.601	34.101	34.701	37.001	36.101	36.101	36.801	48.901	100.001
EF536860 Wheat dwarf virus	37.601	38.201	36.101	36.401	39.001	38.501	40.001	38.701	40.401	39.101	31.701	32.001	35.001	35.601	35.501	33.901	30.801	33.801	34.101	36.701	36.001	31.901	33.901	34.601	35.201	36.601	34.101	36.701	34.201	46.901	48.301	100.001
KJ437671 Axonopus compressus streak virus	42.101	41.501	37.901	39.101	43.201	41.201	43.501	42.501	43.001	42.701	36.401	37.001	34.401	38.801	37.801	35.901	37.201	36.601	34.601	35.901	36.201	34.501	36.501	36.401	36.401	36.801	37.301	36.301	36.701	46.001	51.101	46.701	100.001
HQ443515 Spinach curly top Arizona virus	25.901	26.801	30.601	30.701	33.401	33.701	34.301	35.301	37.101	35.401	31.301	30.701	29.301	33.801	33.101	30.201	31.101	29.501	30.501	29.701	33.701	30.201	29.901	32.201	31.501	33.301	32.901	31.301	31.101	32.401	37.701	31.101	35.701	100.001
KP410285 Beet curly top Iran virus	26.501	27.301	29.301	31.501	33.301	32.601	34.301	34.601	36.901	36.601	32.201	31.001	29.201	33.101	31.601	27.901	29.301	28.501	28.501	29.401	31.801	29.901	31.401	31.701	31.501	31.401	30.401	30.601	31.901	33.201	38.201	32.501	35.601	86.301	100.001
MG001960 Exomis microphylla associated virus	27.401	28.701	31.001	31.001	35.801	35.301	35.601	37.301	38.701	38.201	30.401	28.701	30.301	32.201	31.501	30.701	31.701	28.201	28.701	30.201	31.901	31.201	30.001	31.601	32.601	32.301	31.101	32.001	31.201	30.901	38.401	34.401	36.201	77.501	79.001	100.001
JQ920490 Citrus chlorotic dwarf associated virus	36.401	35.101	39.201	38.901	37.601	36.701	40.101	36.401	39.201	38.601	37.601	37.101	32.901	34.501	38.501	36.601	36.301	37.301	38.301	35.601	36.701	32.801	35.901	38.901	39.501	40.001	37.601	36.401	34.301	34.701	38.501	36.701	39.501	39.901	38.101	41.401	100.001
[MG696802] Passion fruit chlorotic mottle virus	35.501	35.801	38.401	37.701	37.401	39.401	41.201	38.301	40.301	39.801	34.301	33.601	33.001	34.501	37.501	34.701	35.001	35.301	35.801	36.001	36.101	35.201	35.701	37.701	37.301	36.001	33.901	37.801	35.501	32.701	38.301	34.401	39.801	41.701	42.301	44.101	56.801	100.001
MG452759 Camelia chlorotic dwarf associated virus	35.001	35.301	36.201	36.201	35.301	36.501	38.701	38.001	38.301	40.201	32.101	33.701	32.601	37.401	37.301	34.701	36.001	32.101	35.001	36.201	35.201	36.201	35.401	36.301	36.701	37.501	37.101	38.301	37.001	32.201	36.801	37.601	39.301	38.801	39.101	40.301	59.401	60.201	100.001
KR131749 Mulberry crinkleassociated virus	33.301	32.401	39.801	39.501	38.801	38.501	42.401	38.501	42.001	39.901	39.001	39.301	33.201	37.501	36.301	33.701	34.301	34.001	34.701	35.101	33.001	34.501	36.501	35.201	35.501	34.001	39.001	36.901	35.501	34.801	37.201	37.101	41.101	42.001	41.701	41.701	53.201	49.801	51.101	100.001
